# Supplementary material for: Absorption and Tissue Distribution of Environmental Pollutant HFPO-DA, and Its Effect on Hepatic Lipid Metabolism Reprogramming in Mice
Source: Toxics. 2025 Oct 8;13(10):850. doi: 10.3390/toxics13100850 (PMC12568254; doi:10.3390/toxics13100850)
Supplement: Supplementary file 1 [file toxics-13-00850-s001.zip]

Archive with 2 entries (2 files):
- Supplementary Materials (Table S6)-edit.xlsx
- Supplementary Materials (Table S1-Table S5)-edit.pdf
