# Supplementary material for: Absorption and Tissue Distribution of Environmental Pollutant HFPO-DA, and Its Effect on Hepatic Lipid Metabolism Reprogramming in Mice
Source: Toxics. 2025 Oct 8;13(10):850. doi: 10.3390/toxics13100850 (PMC12568254; doi:10.3390/toxics13100850)
Supplement: Supplementary file 1 [file toxics-13-00850-s001.zip › Supplementary Materials (Table S6)-edit.xlsx]

## Sheet: Sheet1
Table S6. Partially different lipid metabolites after the action of HFPO-DA.
Formula	Compounds	VIP	P-value	FDR	Fold_Change	Log2FC	Type
C49H78O2	CE(22:5)	1.54136	0.00423782	0.0393362	0.510601	-0.969732	down
C47H76O2	CE(20:4)	1.59428	0.00714526	0.0496199	0.51216	-0.965334	down
C43H74O2	CE(16:1)	1.40579	0.00710593	0.0496199	1.47098	0.556777	up
C24H40O4	Chenodeoxycholic acid	1.63658	0.00383554	0.0378507	1.45613	0.542135	up
C65H102O6	TG(18:1_22:5_22:6)	1.70322	0.00580581	0.0447979	0.133683	-2.90311	down
C61H104O6	TG(18:1_18:1_22:5)	1.67403	0.00135612	0.0225254	0.191932	-2.38133	down
C60H102O6	TG(17:0_18:1_22:6)	1.68545	0.00670621	0.0482574	0.21071	-2.24667	down
C65H106O6	TG(20:0_20:4_22:6)	1.70123	0.00187775	0.0255099	0.230598	-2.11655	down
C65H104O6	TG(18:0_22:5_22:6)	1.80865	0.000662251	0.0146085	0.236417	-2.08059	down
C63H100O6	TG(16:0_22:5_22:6)	1.45703	0.00175549	0.0251263	0.257455	-1.95761	down
C63H104O6	TG(18:0_20:4_22:5)	1.73417	0.000484903	0.0122204	0.270458	-1.88652	down
C61H104O6	TG(18:0_18:1_22:6)	1.55899	0.00572918	0.0447877	0.307209	-1.70271	down
C61H102O6	TG(18:1_18:2_22:5)	1.48479	0.0019042	0.0255099	0.3116	-1.68223	down
C65H112O6	TG(18:1_20:1_24:5)	1.59533	0.000112725	0.00660499	0.334167	-1.58136	down
C60H102O6	TG(17:0_18:2_22:5)	1.62474	0.00133236	0.0225061	0.359611	-1.47549	down
C63H100O6	TG(18:1_20:4_22:6)	1.66921	0.00405845	0.0384323	0.363919	-1.45831	down
C63H102O6	TG(18:2_20:3_22:5)	1.67617	0.00155958	0.0235823	0.418712	-1.25597	down
C61H104O6	TG(18:0_16:1_24:6)	1.683	0.00141277	0.0227068	0.47112	-1.08583	down
C63H102O6	TG(18:1_20:3_22:6)	1.53597	0.00560406	0.0446521	0.471702	-1.08405	down
C61H104O6	TG(16:0_20:2_22:5)	1.68558	0.000530755	0.0129242	0.491163	-1.02573	down
C63H106O6	TG(18:0_20:3_22:5)	1.55438	0.00249246	0.028998	0.491206	-1.0256	down
C61H102O6	TG(17:1_17:1_24:6)	1.65989	0.000422082	0.011812	0.501517	-0.995629	down
C63H108O6	TG(18:0_20:1_22:6)	1.62534	7.04208e-05	0.00507842	0.502854	-0.991788	down
C63H108O6	TG(18:0_18:1_24:6)	1.54794	0.00136933	0.0225254	0.517164	-0.951307	down
C63H102O6	TG(16:0_20:4_24:6)	1.47819	0.00538308	0.0446521	0.518959	-0.946307	down
C65H110O6	TG(18:1_20:2_24:5)	1.47935	0.00341003	0.0355739	0.546473	-0.871779	down
C56H106O6	TG(17:0_18:0_18:1)	1.45362	0.00492227	0.0428782	0.613981	-0.703733	down
C59H104O6	TG(18:0_18:2_20:3)	1.64523	0.00247752	0.028998	3.56049	1.83207	up
C40H79N2O6P	SM(d18:1/17:1)	1.60434	9.81163e-05	0.00608903	0.462262	-1.11322	down
C40H81N2O6P	SM(d18:1/17:0)	1.80852	0.000162644	0.00802518	0.464924	-1.10493	down
C47H91N2O6P	SM(d18:2/24:1)	1.60327	0.000476969	0.0122204	0.580175	-0.785441	down
C42H81N2O6P	SM(d18:1/19:1)	1.62311	0.00020743	0.0097233	0.589576	-0.762251	down
C38H77N2O6P	SM(d18:1/15:0)	1.66604	0.00457016	0.040805	0.594249	-0.750861	down
C48H95N2O6P	SM(d18:1/25:1)	1.77034	9.16736e-06	0.0020031	0.64318	-0.636705	down
C49H95N2O6P	SM(d18:2/26:1)	1.49094	0.0012152	0.0210972	0.66684	-0.584588	down
C45H93N2O6P	SM(d18:0/22:0)	1.48451	0.0020151	0.0260573	0.692183	-0.530775	down
C42H85N2O6P	SM(d18:1/19:0)	1.61778	0.0034185	0.0355739	0.694496	-0.525961	down
C46H91N2O6P	SM(d18:1/23:1)	1.33512	0.00499312	0.0431433	0.703548	-0.507279	down
C49H97N2O6P	SM(d18:1/26:1)	1.80687	1.29313e-05	0.00242462	0.740824	-0.432797	down
C44H89N2O6P	SM(d18:1/21:0)	1.73189	2.69762e-05	0.00281002	0.744651	-0.425363	down
C45H91N2O6P	SM(d18:1/22:0)	1.71297	2.40896e-05	0.00265694	0.784395	-0.350347	down
C45H89N2O6P	SM(d18:1/22:1)	1.57522	0.00068942	0.014776	0.787349	-0.344925	down
C47H95N2O6P	SM(d18:1/24:0)	1.48954	0.0018517	0.0255099	0.863321	-0.212031	down
C30H62NO7P	LPC(22:0/0:0)	1.77387	3.44161e-05	0.00339632	0.527609	-0.922458	down
C27H56NO7P	LPC(19:0/0:0)	1.57319	0.000941978	0.018398	0.70616	-0.501934	down
C27H56NO7P	LPC(0:0/19:0)	1.54462	0.00149833	0.0232179	0.717299	-0.479352	down
C24H50NO7P	LPC(0:0/16:0)	1.58003	0.00564403	0.0446521	1.5138	0.598179	up
C24H50NO7P	LPC(16:0/0:0)	1.64043	0.0035282	0.0362165	1.52625	0.609991	up
C26H50NO7P	LPC(18:2/0:0)	1.59151	0.00550843	0.0446521	1.70366	0.768636	up
C26H50NO7P	LPC(0:0/18:2)	1.58407	0.0059915	0.0456669	1.71976	0.782209	up
C25H50NO7P	LPC(17:1/0:0)	1.42752	0.00676891	0.0482574	1.88249	0.912644	up
C26H48NO7P	LPC(18:3/0:0)	1.55249	0.00665638	0.0482574	1.96075	0.971404	up
C28H54NO7P	LPC(0:0/20:2)	1.55543	0.00665763	0.0482574	2.08744	1.06173	up
C26H52NO7P	LPC(0:0/18:1)	1.69192	0.000140727	0.00753893	2.37528	1.2481	up
C22H44NO7P	LPC(14:1/0:0)	1.68861	0.00152304	0.0234073	2.38154	1.25189	up
C26H52NO7P	LPC(18:1/0:0)	1.69792	0.000160671	0.00802518	2.3836	1.25314	up
C30H54NO7P	LPC(22:4/0:0)	1.74045	0.00343406	0.0355739	2.56982	1.36167	up
C30H54NO7P	LPC(0:0/22:4)	1.78159	0.00173663	0.0251263	2.61858	1.38879	up
C28H52NO7P	LPC(20:3/0:0)	1.75861	0.000700848	0.014776	3.03749	1.60288	up
C24H48NO7P	LPC(16:1/0:0)	1.6294	0.00526597	0.0444761	3.3423	1.74084	up
C26H46NO7P	LPC(18:4/0:0)	1.66591	0.00513215	0.043542	3.39107	1.76174	up
C40H75NO3	Cer(d16:1/24:2)	1.70908	0.000126769	0.0069921	0.412043	-1.27913	down
C41H81NO4	Cer(d18:1/23:0(2OH))	1.67463	0.00394826	0.0381597	0.467468	-1.09706	down
C43H81NO3	Cer(d17:1/26:2)	1.29284	0.00720327	0.0496549	0.521869	-0.938239	down
C42H77NO3	Cer(d18:2/24:2)	1.60821	0.00340223	0.0355739	0.546925	-0.870586	down
C32H61NO4	Cer(d17:1/15:1(2OH))	1.48437	0.000964727	0.0186481	0.578998	-0.788369	down
C43H83NO3	Cer(d19:1/24:1)	1.66485	0.00045481	0.0121603	0.599098	-0.739136	down
C37H73NO3	Cer(d18:1/19:0)	1.54569	0.00570898	0.0447877	0.625014	-0.678039	down
C50H97NO4	Cer(t17:2/33:0)	1.70022	0.00322768	0.0345823	2.22913	1.15648	up
C52H99NO4	Cer(t17:2/35:1)	1.68787	0.00712414	0.0496199	2.53923	1.34439	up
C17H29NO4	Carnitine C10:2	1.44258	0.00629961	0.0476281	1.52244	0.606384	up
C13H25NO5	Carnitine C6-OH	1.53809	0.00371694	0.0374692	1.54194	0.624743	up
C27H45NO4	Carnitine C20:4	1.44412	0.0065077	0.0482574	1.75956	0.815218	up
C29H57NO4	Carnitine C22:0	1.4854	0.00698647	0.0492468	1.84789	0.885882	up
C7H15NO3	DL-Carnitine	1.70704	0.000152556	0.00794563	2.09266	1.06534	up
C24H45NO4	Carnitine C17:1	1.42502	0.00456464	0.040805	2.18538	1.12788	up
C27H53NO4	Carnitine C20:0	1.64785	0.0018671	0.0255099	2.97093	1.57092	up
C21H39NO5	Carnitine C14:1-OH	1.48936	0.00686193	0.0487353	3.07885	1.62239	up
C25H47NO4	Carnitine C18:1	1.51805	0.00306124	0.0333711	3.12308	1.64297	up
C23H43NO5	Carnitine C16:1-OH	1.48958	0.00665248	0.0482574	3.17797	1.66811	up
C21H39NO4	Carnitine C14:1	1.56357	0.00621562	0.0471834	3.35995	1.74844	up
C23H43NO4	Carnitine C16:1	1.62943	0.000218583	0.00984803	3.52237	1.81655	up
C27H47NO4	Carnitine C20:3	1.66323	0.00155761	0.0235823	4.67313	2.22439	up
C20H32O5	PGD2	1.88557	0.00250542	0.028998	0.00151114	-9.37015	down
C24H36O2	FFA(24:6)	1.72177	2.35883e-05	0.00265694	0.450792	-1.14947	down
C20H38O2	FFA(20:1)	1.40087	0.00542411	0.0446521	1.5042	0.589	up
C18H34O2	FFA(18:1)	1.54675	0.00320439	0.03453	1.6263	0.701598	up
C20H34O2	FFA(20:3)	1.7508	0.00218117	0.027062	2.51881	1.33274	up
